# Supplementary material for: Antiplanktonic and Antibiofilm Activity of Rheum palmatum Against Streptococcus oralis and Porphyromonas gingivalis
Source: Microorganisms. 2022 May 3;10(5):965. doi: 10.3390/microorganisms10050965 (PMC9143743; doi:10.3390/microorganisms10050965)
Supplement: Supplementary file 1 [file microorganisms-10-00965-s001.zip]

Archive with 1 entries (1 files):
- microorganisms-1685680-supplementary.pdf
